# Supplementary material for: Biomechanics of the Human Osteochondral Unit: A Systematic Review
Source: Materials (Basel). 2024 Apr 8;17(7):1698. doi: 10.3390/ma17071698 (PMC11012636; doi:10.3390/ma17071698)
Supplement: Supplementary file 1 [file materials-17-01698-s001.zip]

Archive with 3 entries (3 files):
- materials-2822942_Glossary.pdf
- materials-2822942_List_abbreviation.pdf
- materials-2822942_PRISMA_2020_checklist.pdf
